# Supplementary material for: Two pathologically confirmed cases of novel mutations in the MAPT gene causing frontotemporal dementia
Source: Neurobiol Aging. 2020 Mar;87:141.e15–20. doi: 10.1016/j.neurobiolaging.2019.11.009 (PMC7082764; doi:10.1016/j.neurobiolaging.2019.11.009)
Supplement: Data Profile [file mmc1.xml]

<?xml version="1.0" encoding="utf-8" standalone="no"?>
<data>
  <datasets>
    <author>j.rohrer@ucl.ac.uk</author>
    <type>0</type>
    <dataset>
      <value>2</value>
      <reason>The data that has been used is confidential</reason>
      <comments />
    </dataset>
  </datasets>
</data>
